# Supplementary material for: Roles of the membrane-reentrant β-hairpin-like loop of RseP protease in selective substrate cleavage
Source: eLife. 2015 Oct 8;4:e08928. doi: 10.7554/eLife.08928 (PMC4597795; doi:10.7554/eLife.08928)
Supplement: Figure 2—source data 1. — DOI: http://dx.doi.org/10.7554/eLife.08928.005 [file elife08928s001.zip]

Archive with 9 entries (6 files):
- Figure 2 source data 1/
- Figure 2 source data 1/Figure 2G-I gel images.pdf
- __MACOSX/
- __MACOSX/Figure 2 source data 1/
- __MACOSX/Figure 2 source data 1/._Figure 2G-I gel images.pdf
- Figure 2 source data 1/Figure 2G-I quantified data.xlsx
- __MACOSX/Figure 2 source data 1/._Figure 2G-I quantified data.xlsx
- Figure 2 source data 1/Figure 2G-I source data explanation.docx
- __MACOSX/Figure 2 source data 1/._Figure 2G-I source data explanation.docx
