# Supplementary material for: Roles of the membrane-reentrant β-hairpin-like loop of RseP protease in selective substrate cleavage
Source: eLife. 2015 Oct 8;4:e08928. doi: 10.7554/eLife.08928 (PMC4597795; doi:10.7554/eLife.08928)
Supplement: Figure 2—source data 1. — DOI: http://dx.doi.org/10.7554/eLife.08928.005 [file elife08928s001.zip › Figure 2 source data 1/Figure 2G-I quantified data.xlsx]

## Sheet: Sheet1
Fig. 2G
		experiment 1					experiment 2
	Time(min.)	FL 1)	CL 2)	CL/FL＋CL	After correction of Met content		FL 1)	CL 2)	CL/FL＋CL	After correction of Met content		Average	SD
HA-MBP-RseA148	0	22.4	14.4	39	44.4191		13.7	4.5	24	28.3019		36.3605	8.05862
（FL 1) contains 10 Met）	0.5	25.9	31	54	59.4714		100.9	64.3	39	44.4191		51.9453	7.52612
（CL 2) contains 8 Met）	1	17.9	40.3	69	73.5608		91	110.6	55	60.4396		67.0002	6.5606
	2	17.1	48	74	78.0591		113.5	184.6	62	67.0996		72.5793	5.47975
	4	20.2	85	81	84.1996		58.9	154.6	72	76.2712		80.2354	3.9642
	8	3.7	41.7	92	93.4959		26.7	138.4	84	86.7769		90.1364	3.35954
HA-MBP-RseA(LY1)148	0	25.9	5.4	17	21.9741		30.9	7.3	19	24.3874		23.1808	1.20662
（FL 1) contains 11 Met）	0.5	43.2	6.9	14	18.2898		64.2	14.3	18	23.185		20.7374	2.44761
（CL 2) contains 8 Met）	1	34.2	15	31	38.1859		58.3	33.6	37	44.6762		41.431	3.24514
	2	18.5	41.9	69	75.3724		45.8	72.3	61	68.2604		71.8164	3.55598
	4	7.5	44.9	86	89.414		15.6	74.1	83	87.0353		88.2246	1.18936
	8	3.2	41.1	93	94.81		7.8	76	91	93.2898		94.0499	0.760084
HA-MBP-YqfG	0	54.5	9.8	15	19.0476		23.7	3.9	14	17.8344		18.441	0.606612
（FL 1) contains 12 Met）	0.5	87.6	16.8	16	20.2532		43	5.9	12	15.3846		17.8189	2.43427
（CL 2) contains 9 Met）	1	112.8	53.1	32	38.5542		35.6	11.3	24	29.6296		34.0919	4.46229
	2	117.9	166.2	59	65.7382		37.6	41.3	52	59.0909		62.4145	3.32363
	4	39.6	220.7	85	88.3117		4.9	26.3	84	87.5		87.9058	0.405844
	8	4.4	72.5	94	95.4315		7.8	73.4	90	92.3077		93.8696	1.56189
Fig. 2H
		experiment 1					experiment 2
	Time(min.)	FL 1)	CL 2)	CL/FL＋CL	After correction of Met content		FL 1)	CL 2)	CL/FL＋CL	After correction of Met content		Average	SD
HA-MBP-RseA148	0	60	6.2	9	11.0024		67.9	7	9	11.0024		11.0024	0
（FL 1) contains 10 Met）	0.5	133.8	3.6	3	3.72208		307.6	20.8	6	7.38916		5.55562	1.83354
（CL 2) contains 8 Met）	1	127.9	3.3	2	2.48756		496.9	31.2	6	7.38916		4.93836	2.4508
	2	233.3	4.6	2	2.48756		628.4	47.9	7	8.59951		5.54354	3.05597
	4	148.7	3.9	3	3.72208		446.8	40.3	8	9.80392		6.763	3.04092
	8	127.5	8.6	6	7.38916		386.4	39.6	9	11.0024		9.1958	1.80664
	15	133.5	16.5	11	13.382		478.8	71.5	13	15.7385		14.5602	1.17825
HA-MBP-RseA(LY1)148	0	46	5.5	11	14.5258		75.2	5.6	7	9.37881		11.9523	2.5735
（FL 1) contains 11 Met）	0.5	95.4	8.7	8	10.6796		85	5.4	6	8.06846		9.37404	1.30558
（CL 2) contains 8 Met）	1	85.7	4.7	5	6.74847		98.3	8.4	8	10.6796		8.71404	1.96557
	2	63.7	5.6	8	10.6796		92.1	15.9	15	19.5266		15.1031	4.42351
	4	48.3	11	19	24.3874		47	16.5	26	32.574		28.4807	4.09332
	8	32.3	26.3	45	52.9412		30.5	30.6	50	57.8947		55.418	2.47678
	15	15.8	34.5	69	75.3724		15.4	43.5	74	79.6477		77.5101	2.13768
HA-MBP-YqfG	0	78.7	9.3	11	14.1479		128.5	9.9	7	9.12052		11.6342	2.51369
（FL 1) contains 12 Met）	0.5	359.8	25.3	7	9.12052		242.1	13.3	5	6.55738		7.83895	1.28157
（CL 2) contains 9 Met）	1	585	39.1	6	7.84314		647.1	41.6	6	7.84314		7.84314	0
	2	573.9	36	6	7.84314		455.5	23.6	5	6.55738		7.20026	0.64288
	4	334	27.4	8	10.3896		371.8	27.1	7	9.12052		9.75507	0.634545
	8	95.8	7.2	7	9.12052		332.4	21	6	7.84314		8.48183	0.638692
	15	341.8	25.1	7	9.12052		504.4	43.3	8	10.3896		9.75507	0.634545
Fig. 2I
		experiment 1					experiment 2
	Time(min.)	FL 1)	CL 2)	CL/FL＋CL	After correction of Met content		FL 1)	CL 2)	CL/FL＋CL	After correction of Met content		Average	SD
HA-MBP-RseA148	0	36.6	6.1	14	16.9082		54.6	11.5	17	20.3837		18.646	1.73774
（FL 1) contains 10 Met）	0.5	218.2	77.1	26	30.5164		142.4	33.6	19	22.673		26.5947	3.9217
（CL 2) contains 8 Met）	1	146.1	110.1	43	48.5327		177.7	88.9	33	38.1062		43.3195	5.21325
	2	60.3	109	64	68.9655		182.3	218.8	55	60.4396		64.7025	4.26298
	4	82.7	301.3	78	81.59		84.6	200	70	74.4681		78.029	3.56094
	8	57.7	473.3	89	91.002		96.6	337.2	78	81.59		86.296	4.70604
	15	20.1	785.9	98	98.3936		36.9	260.6	88	90.1639		94.2788	4.11482
HA-MBP-RseA(LY1)148	0	145.1	25.1	15	19.5266		14.8	2.3	13	17.0441		18.2854	1.24126
（FL 1) contains 11 Met）	0.5	269.2	21.5	7	9.37881		70.1	6.3	8	10.6796		10.0292	0.650403
（CL 2) contains 8 Met）	1	194.2	14.8	3	4.07911		52.2	2.9	5	6.74847		5.41379	1.33468
	2	289.6	37.8	12	15.7895		56.8	9.9	15	19.5266		17.6581	1.86858
	4	215.9	104.9	33	40.3782		36.2	17.3	32	39.2857		39.832	0.546242
	8	79.8	119.3	60	67.3469		21.6	36.8	63	70.0708		68.7089	1.36192
	15	38.4	186.5	83	87.0353		4.2	20.7	83	87.0353		87.0353	0
HA-MBP-YqfG	0	51.7	4.9	9	11.6505		49	5.9	11	14.1479		12.8992	1.24871
（FL 1) contains 12 Met）	0.5	29.5	1.9	6	7.84314		90.4	7.4	8	10.3896		9.11637	1.27324
（CL 2) contains 9 Met）	1	39.2	2.7	6	7.84314		182.7	17.8	9	11.6505		9.74681	1.90367
	2	159.7	9.5	6	7.84314		166.4	19.8	11	14.1479		10.9955	3.15239
	4	157	11.1	7	9.12052		230	23.6	9	11.6505		10.3855	1.26498
	8	95.2	8.9	9	11.6505		128	20.1	14	17.8344		14.7424	3.09195
	15	20.1	3.7	16	20.2532		66.2	15.8	19	23.8245		22.0388	1.78564
	1) FL, band intensity of the full length form; 2) CL, band intensity of the cleaved form
