# Supplementary material for: Roles of the membrane-reentrant β-hairpin-like loop of RseP protease in selective substrate cleavage
Source: eLife. 2015 Oct 8;4:e08928. doi: 10.7554/eLife.08928 (PMC4597795; doi:10.7554/eLife.08928)
Supplement: Figure 6—source data 1. — DOI: http://dx.doi.org/10.7554/eLife.08928.014 [file elife08928s002.zip › Figure 6 source data 1/Figure 6D-F quantified data.xlsx]

## Sheet: Sheet2
Fig. 6D
		experiment 1					experiment 2
	Time(min.)	FL 1)	CL 2)	CL/FL＋CL	after correction of Met conten		FL 1)	CL 2)	CL/FL＋CL	after correction of Met conten		Average	SD
HA-MBP-YqfG(WT)	0	54.5	9.8	15	19		23.7	3.9	14	17.8		18.4	0.6
（FL 1) contains 12 Met）	0.5	87.6	16.8	16	20.3		43	5.9	12	15.4		17.8	2.4
（CL 2) contains 9 Met）	1	112.8	53.1	32	38.6		35.6	11.3	24	29.6		34.1	4.5
	2	117.9	166.2	59	65.7		37.6	41.3	52	59.1		62.4	3.3
	4	39.6	220.7	85	88.3		4.9	26.3	84	87.5		87.9	0.4
	8	4.4	72.5	94	95.4		7.8	73.4	90	92.3		93.9	1.6
HA-MBP-YqfG(I8P)	0	43.3	10.7	20	25		17.6	4.9	22	27.3292		26.1646	1.1646
（FL 1) contains 12 Met）	0.5	74.2	57.2	44	51.1628		39.2	23.5	38	44.9704		48.0666	3.09619
（CL 2) contains 9 Met）	1	48.9	86.8	64	70.3297		31.3	44.5	59	65.7382		68.0339	2.29575
	2	47.7	221.3	82	85.8639		26	100.3	79	83.3773		84.6206	1.24328
	4	14.8	190.9	93	94.6565		11.6	125.8	92	93.8776		94.267	0.389469
	8	6.5	253.2	97	97.733		6.3	124.3	95	96.2025		96.9678	0.765233
HA-MBP-YqfG(L12P)	0	44.8	9.7	18	22.6415		8.4	1.5	15	19.0476		20.8446	1.79695
（FL 1) contains 12 Met）	0.5	167.4	116.4	41	48.0938		22.3	7.2	24	29.6296		38.8617	9.23211
（CL 2) contains 9 Met）	1	148.9	255.9	63	69.4215		22.6	20.5	48	55.1724		62.297	7.12454
	2	66.3	317.6	83	86.6841		11.8	35.4	75	80		83.342	3.34204
	4	26	488.2	95	96.2025		6.7	42.1	86	89.1192		92.6609	3.54168
	8	7.9	553.5	99	99.2481		5.3	50.3	90	92.3077		95.7779	3.47021
Fig. 6E
		experiment 1					experiment 2
	Time(min.)	FL 1)	CL 2)	CL/FL＋CL	after correction of Met conten		FL 1)	CL 2)	CL/FL＋CL	after correction of Met conten		Average	SD
HA-MBP-YqfG(WT)	0	111.9	11.5	9	11.6505		212.5	15	7	9.12052		10.3855	1.26498
（FL 1) contains 12 Met）	4	429.3	15.6	4	5.26316		623.8	39.9	6	7.84314		6.55315	1.28999
（CL 2) contains 9 Met）	8	436.9	12.2	3	3.9604		609.1	38.8	6	7.84314		5.90177	1.94137
	15	355.4	5.7	2	2.64901		546.9	29.3	5	6.55738		4.60319	1.95419
	30	532.2	14.8	3	3.9604		567.9	27.9	5	6.55738		5.25889	1.29849
	60	521.6	12.9	2	2.64901		381.7	13.6	3	3.9604		3.3047	0.655695
HA-MBP-YqfG(I8P)	0	270.4	15.7	5	6.55738		333.6	33.7	9	11.6505		9.10393	2.54655
（FL 1) contains 12 Met）	4	302.3	11.9	4	5.26316		193.2	19.9	9	11.6505		8.45682	3.19366
（CL 2) contains 9 Met）	8	357.3	12.4	3	3.9604		544.4	45.3	8	10.3896		7.175	3.21461
	15	626.1	27.7	4	5.26316		425.9	52	11	14.1479		9.70553	4.44238
	30	441.1	17.2	4	5.26316		614.3	87.3	12	15.3846		10.3239	5.06073
	60	227	14	6	7.84314		395	91.4	19	23.8245		15.8338	7.99066
HA-MBP-YqfG(L12P)	0	142.8	12.7	8	10.3896		312.5	27.3	8	10.3896		10.3896	0
（FL 1) contains 12 Met）	4	695.8	53.2	7	9.12052		360.5	20	5	6.55738		7.83895	1.28157
（CL 2) contains 9 Met）	8	758.5	137.5	15	19.0476		442.6	50.9	10	12.9032		15.9754	3.0722
	15	702.4	235.8	25	30.7692		431.9	73.8	15	19.0476		24.9084	5.86081
	30	523.8	302.3	37	43.9169		271.8	121	31	37.4622		40.6896	3.22734
	60	406.7	564.3	58	64.8045		314.1	215.5	41	48.0938		56.4492	8.35531
Fig. 6F
		experiment 1					experiment 2
	Time(min.)	FL 1)	CL 2)	CL/FL＋CL	after correction of Met conten		FL 1)	CL 2)	CL/FL＋CL	after correction of Met conten		Average	SD
HA-MBP-YqfG(WT)	0	51.7	4.9	9	11.6505		49	5.9	11	14.1479		12.8992	1.24871
（FL 1) contains 12 Met）	0.5	29.5	1.9	6	7.84314		90.4	7.4	8	10.3896		9.11637	1.27324
（CL 2) contains 9 Met）	1	39.2	2.7	6	7.84314		182.7	17.8	9	11.6505		9.74681	1.90367
	2	159.7	9.5	6	7.84314		166.4	19.8	11	14.1479		10.9955	3.15239
	4	157	11.1	7	9.12052		230	23.6	9	11.6505		10.3855	1.26498
	8	95.2	8.9	9	11.6505		128	20.1	14	17.8344		14.7424	3.09195
	15	20.1	3.7	16	20.2532		66.2	15.8	19	23.8245		22.0388	1.78564
HA-MBP-YqfG(I8P)	0	48.6	6.6	12	15.3846		90.5	18.3	17	21.4511		18.4179	3.03324
（FL 1) contains 12 Met）	0.5	215.4	20.3	9	11.6505		166.9	19.1	10	12.9032		12.2769	0.62637
（CL 2) contains 9 Met）	1	213.3	33.6	14	17.8344		125.9	18.5	13	16.6134		17.2239	0.610488
	2	164.9	85.2	33	39.6396		82.2	39.7	33	39.6396		39.6396	0
	4	100	159.9	62	68.5083		58.9	93.9	61	67.59		68.0492	0.45913
	8	63.5	348.9	85	88.3117		34.2	193.8	85	88.3117		88.3117	0
	15	22.4	340.9	94	95.4315		16.9	326.9	95	96.2025		95.817	0.38553
HA-MBP-YqfG(L12P)	0	147.1	14.9	9	11.6505		74.1	11	13	16.6134		14.132	2.48147
（FL 1) contains 12 Met）	0.5	224.6	15.3	6	7.84314		160.6	18.3	10	12.9032		10.3732	2.53004
（CL 2) contains 9 Met）	1	190.1	14.1	7	9.12052		225.2	25.3	10	12.9032		11.0119	1.89135
	2	333.5	33.6	9	11.6505		136.1	14.1	9	11.6505		11.6505	0
	4	296.9	33	10	12.9032		143	20.9	13	16.6134		14.7583	1.8551
	8	326.8	43.7	12	15.3846		194.2	36.3	16	20.2532		17.8189	2.43427
	15	301.7	77.3	20	25		277.9	64	19	23.8245		24.4122	0.587774
	1) FL, band intensity of the full length form; 2) CL, band intensity of the cleaved form
